# Supplementary material for: How Do Spanish Hospitals Use Lean? Insights from a Multiple-Case Study
Source: Healthcare (Basel). 2025 Dec 4;13(23):3169. doi: 10.3390/healthcare13233169 (PMC12692682; doi:10.3390/healthcare13233169)
Supplement: Supplementary file 1 [file healthcare-13-03169-s001.zip]

Archive with 1 entries (1 files):
- healthcare-3875900-supplementary.pdf
